# Supplementary material for: The locking mechanism of human TRPV6 inhibition by intracellular magnesium
Source: Nat Commun. 2025 Nov 6;16:9826. doi: 10.1038/s41467-025-65919-1 (PMC12592368; doi:10.1038/s41467-025-65919-1)
Supplement: Supplementary file 4 — Source Data [file 41467_2025_65919_MOESM4_ESM.zip]

Archive with 2 entries (2 files):
- Source data for Figure 5b.xlsx
- Source data for Figure 6.xlsx
