# Supplementary material for: The locking mechanism of human TRPV6 inhibition by intracellular magnesium
Source: Nat Commun. 2025 Nov 6;16:9826. doi: 10.1038/s41467-025-65919-1 (PMC12592368; doi:10.1038/s41467-025-65919-1)
Supplement: Supplementary file 4 — Source Data [file 41467_2025_65919_MOESM4_ESM.zip › Source data for Figure 5b.xlsx]

## Sheet: Tabelle1
Figure 5b
Current at -80 mV (pA/pF)
WT	D580E	D580R	D580N	D580A	D489A	D489N	D489E	non transfected
-427	-868	-92	-920	-125	-2	-10	-20	-14
-402	-540	-73	-456	-123	-3	-20	-6	-8
-946	-471	-280	-359	-69	-2	-18	-36	-8
-417	-277	-73	-432	-29		-12	-11	-8
-658	-335	-37	-256	-92		-6	-38	-6
-787	-160	-72	-587	-154		-7
-594	-126	-24		-319		-11
-360	-544	-146		-274
-533	-834	-148		-454
		-242		-285
				-235
