# Supplementary material for: The locking mechanism of human TRPV6 inhibition by intracellular magnesium
Source: Nat Commun. 2025 Nov 6;16:9826. doi: 10.1038/s41467-025-65919-1 (PMC12592368; doi:10.1038/s41467-025-65919-1)
Supplement: Supplementary file 4 — Source Data [file 41467_2025_65919_MOESM4_ESM.zip › Source data for Figure 6.xlsx]

## Sheet: 6ab
Figure 6a -b
Current at +80 mV (pA/pF)
WT				D580R
10	2	0.5	0	10	2	0.5	0
5.1303	4.82113	17.1971	67.0042	12.4763	24.381	87.143	59.6319
3.90323	13.8713	20.416	72.6489	8.092	18.9536	133.489	105.62
13.8489	5.67233	13.6248	35.2092	14.0968	40.838	79.462	56.4974
8.23538	9.73224	11.1134	218.623	11.9882	29.297	29.043	72.8341
8.8273	8.96455	26.751	92.811	3.82882	12.1594	24.5346	39.2304
	12.1621	35.6049	111.872	10.1235	9.13945	94.744	62.2695
	7.47347	41.3675	348.417	5.08934	30.7797		56.0944
	3.66163	36.6555	241.481	10.0453	70.715
		28.2555	72.1
			81.6
			89.2
